# Supplementary material for: Validating anthropogenic threat maps as a tool for assessing river ecological integrity in Andean–Amazon basins
Source: PeerJ. 2019 Nov 20;7:e8060. doi: 10.7717/peerj.8060 (PMC6874857; doi:10.7717/peerj.8060)
Supplement: Supplemental Information 3 [file peerj-07-8060-s003.xlsx]

## Sheet: Hoja1
Site code	Microbasin ID	Longitude (decimal degrees, WGS84)	Latitude (decimal degrees, WGS84)	Stream biotic community composition	Habitat integrity	Water physico-chemical characteristics	Ecological Integrity Index	Weighted Ecological Integrity Index	Water withdrawals	Hydroelectric plants	Mining	Oil activities	Human settlements	Thermoelectric plants	Agricultural land uses	Roads	Aquaculture farms	Elevation_scaled	Precipitation	Slope	Water flow accumulation
Tip36	207865	-76.1541	-0.635986	0.531746	0.617391	0.966876	0.705338	0.61824	0.0432013	0	0	0	0	0	0	0	0	0.0101987	2829.52	0.0146195	781.041
Tara1	207776	-76.2423	-0.178416	0.133333	0.556522	0.999008	0.562954	0.348107	0.0182899	0	0	0.203	0.00174007	0.805	0.4	0.332024	0	0.0119571	2797.72	0.0170477	68.7733
Tip21	207865	-76.149	-0.63777	0.510417	0.686957	0.939041	0.712138	0.610991	0.0787124	0	0	0	0	0	0	0	0	0.0119571	2832.91	0.0171445	781.041
Tip22	207865	-76.146	-0.634894	0.72619	0.852174	0.923434	0.833933	0.779637	0.0367743	0	0	0	0	0	0	0	0	0.0124846	2834.59	0.0223998	781.041
Tara2	207758	-76.2675	-0.0998487	0.607143	0.53913	0.997706	0.71466	0.660548	0.0272403	0	0	0.17353	0.0242269	0.708753	0.4	0.143454	0	0.0133638	2818.51	0.0183825	21.0391
Tip37	207865	-76.1514	-0.634576	0.595238	0.617391	0.928179	0.713603	0.654075	0.0503653	0	0	0	0	0	0	0	0	0.0138913	2831.04	0.0405455	781.041
In30	207822	-76.87	-0.374548	0.625	0.330435	0.93511	0.630181	0.627216	0.0881818	0	0	0.669607	0.26283	0	0.9964	0	0	0.0172323	3033.03	0.0263999	34.7395
Chi36	207796	-76.7807	-0.33136	0.611111	0.382609	0.864614	0.619444	0.614912	0	0	0	0.0092804	0.393188	0	0.994633	0.291	0.97	0.017584	2944.16	0.00600748	106.088
Lag2	207748	-76.6559	-0.0388419	0.462963	0.0173913	0.997992	0.492782	0.477598	0	0	0.23157	0.38193	0.233592	0.279219	0.81796	0.63775	0	0.0177598	2953.59	0.00701825	31.2827
Shu33	207815	-76.6618	-0.333849	0.675	0.817391	0.99817	0.830187	0.752204	0	0	0	0.17687	0.0156917	0.414231	0.396606	0.291	0	0.0188148	2837.67	0.0135049	1505.92
Coca4	207831	-76.8926	-0.594272	0.666667	0.852174	0.988047	0.835629	0.750765	0.0881818	0	0	0.559716	0.0469815	0	0.4	0.282	0	0.0189907	2889.99	0.0355774	90.4518
Coca5	207828	-77.0947	-0.410562	0.622222	0.713043	0.981795	0.772353	0.69693	0	0	0.100618	0.201579	0	0	0.699815	0	0	0.0189907	3538.08	0.00772488	226.066
Lag32	207709	-76.6681	0.033289	0.25	0.104348	0.79885	0.384399	0.317063	0	0	0.217491	0.580167	0.0202134	0	0.4	0.617918	0	0.019694	3009.47	0.00942108	295.213
Pun33	207828	-77.1083	-0.408795	0.636364	0.26087	0.901652	0.599629	0.617611	0.0848107	0	0.123773	0.129559	0	0	0.660281	0	0	0.0200457	3539.79	0.0153433	226.066
Wam34	207822	-76.9191	-0.324045	0.657895	0.252174	0.862364	0.590811	0.623951	0.0881818	0	0	0.122227	0.439027	0	0.803577	0.634785	0	0.0200457	3219.89	0.038469	34.7395
Coca2	207796	-76.8362	-0.292981	0.48718	0	0.949191	0.47879	0.482692	0	0	0	0.53511	0.552398	0	0.974544	0.291	0	0.0202216	3056.65	0.0103815	106.088
Coc34	207742	-76.9873	-0.334159	0	0.608696	0.999773	0.536156	0.268132	0	0	0.227333	0	0.176953	0	0.693154	0.74	0	0.0207491	3473.24	0.011148	1308.66
In31	207879	-77.1444	-0.761057	0.626437	0.782609	0.996002	0.801682	0.713701	0	0	0.0192607	0	0.013997	0	0.4	0	0	0.0209249	3215.65	0.0555604	1407.31
Coca3	207822	-76.8934	-0.321464	0.458333	0.478261	0.833222	0.589939	0.523874	0	0	0	0.486412	0.602029	0.000275024	0.962936	0.135034	0	0.0214524	3151.69	0.0316193	34.7395
Ris35	207831	-76.9297	-0.591356	0.843137	0.573913	0.883989	0.767013	0.804562	0	0	0	0.0453247	0	0	0.4	0	0.694059	0.0214524	2944.87	0.0270195	90.4518
Auc35	207866	-76.8876	-0.640616	0.666667	0.330435	0.991541	0.662881	0.664373	0.035686	0	0	0.62167	0.0419654	0.429803	0.4	0.3	0	0.0223316	2872.53	0.0145639	52.5195
Coca1	207822	-76.9464	-0.29563	0.309524	0.686957	0.941066	0.645849	0.477534	0	0	0	0	0.180317	0	0.669858	0.466459	0	0.0226833	3395.89	0.002403	34.7395
Lag31	207709	-76.8046	0.073337	0.595238	0.217391	0.860838	0.557822	0.576169	0	0	0.10701	0	0.268681	0	0.67568	0.485	0.85	0.0244417	3323.78	0.0134353	295.213
Lag1	207660	-76.9115	0.111952	0.512821	0.591304	0.999187	0.701104	0.606673	0	0	0	0.249959	0.730707	0.752614	0.558341	0.246	0	0.0265518	3548.72	0.0148667	4.43243
Coca6	207890	-77.1068	-0.801417	0.679487	0.817391	0.991206	0.829361	0.754032	0	0	0	0	0	0.0211997	0.4	0	0	0.0270793	3127	0.00997036	73.0028
Lor41	207862	-77.2904	-0.615355	0.708333	0.930435	0.998496	0.819384	0.793303	0	0	0	0	0.00762338	0	0.772316	0.445917	0	0.0439599	3522.57	0.034089	22.9534
Ten4	207963	-77.7428	-1.03012	0.617284	0.00869565	0.987229	0.537736	0.577132	0.00354862	0	0.558163	0	0.259603	0	0.4	0.485	0	0.0451908	4085.78	0.0484146	1370.98
Ten 52	207974	-77.9156	-1.08336	0.709877	0.86087	0.964659	0.845135	0.777093	0.0529226	0	0.344258	0	0.0234966	0	0.4	0	0	0.0643573	4201.45	0.156029	525.048
Ten3	207945	-77.8588	-0.983078	0.769231	0.434783	0.959652	0.721222	0.74476	0	0	0.768714	0	0.638496	0	0.4	0.0728503	0	0.0749077	4005.79	0.16291	72.7711
Sum8	207891	-77.4742	-0.701105	0.621212	0.886957	0.86479	0.790986	0.705743	0.0506414	0	0	0	0	0	0.390105	0	0	0.0793037	3982.71	0.0630194	65.9358
Lag51	207708	-77.2883	0.033289	0.5	0.747826	0.925521	0.724449	0.611947	0	0	0.295763	0.0673019	0	0	0.374488	0.264	0	0.0814138	3845.81	0.166429	584.307
Ten2	207945	-77.8664	-0.94615	0.652778	0.817391	0.91256	0.794243	0.723133	0.0636364	0	0.195451	0	0.439268	0	0.4	0	0	0.0835238	3813.92	0.0432393	72.7711
Sum2	207891	-77.4924	-0.725934	0.3125	0.626087	0.926828	0.621805	0.466996	0	0	0.0664432	0	0.00558422	0	0.4	0.162917	0	0.0847547	3980.64	0.178869	65.9358
Sum3	207891	-77.4951	-0.736444	0.645833	0.504348	0.881251	0.677144	0.661104	0	0	0.141183	0	0.0183312	0	0.4	0.423515	0	0.0902057	3971.52	0.107493	65.9358
Ten1	207945	-77.8976	-0.97989	0.611111	0.626087	0.987119	0.741439	0.675921	0	0	0.0138314	0	0.203029	0	0.4	0	0	0.0984702	3835.64	0.121153	72.7711
Holl6	207891	-77.4986	-0.725026	0.583333	0.904348	0.937485	0.808389	0.695534	0	0	0.0458255	0	0	0	0.4	0.139688	0	0.109724	4064.38	0.149001	65.9358
Arc71	207945	-77.7873	-0.850609	0.566667	0.365217	0.772954	0.568279	0.567133	0.0674482	0	0	0	0.0710098	0	0.4	0.291	0	0.111658	3644.22	0.125913	72.7711
Ten5	207903	-77.791	-0.78255	0.674603	0.391304	0.751481	0.605796	0.639788	0.0148382	0	0	0	0.0377985	0	0.4	0.665343	0	0.146299	3637.16	0.164634	53.4837
Holl4	207858	-77.7302	-0.696886	0.712121	0.86087	0.951542	0.841511	0.776402	0	0	0.276363	0	0	0	0.3952	0	0	0.158432	3851.1	0.0892761	56.6522
Sum6	207858	-77.7196	-0.706896	0.68116	0.513043	0.620936	0.605046	0.642687	0.0218601	0	0.183351	0	0	0	0.4	0	0	0.171092	3938.53	0.0891892	56.6522
Holl3	207858	-77.7266	-0.695252	0.756945	0.634783	0.954671	0.782133	0.769087	0	0	0.237424	0	0	0	0.4	0	0	0.171795	3858.62	0.171516	56.6522
Sum1	207900	-77.587	-0.713923	0.638889	0.704348	0.994907	0.779381	0.708766	0	0	0	0	0.00577372	0	0.394633	0.412536	0	0.173905	4313.34	0.0356543	64.1337
Holl2	207858	-77.7385	-0.699927	0.680555	0.8	0.955779	0.812112	0.745938	0	0	0.356598	0	0	0	0.3952	0	0	0.177422	3806	0.346155	56.6522
Sum7	207858	-77.6613	-0.713528	0.605263	0.643478	0.693876	0.647539	0.626042	0.0483077	0	0	0	0	0	0.4	0	0	0.179356	4286.7	0.098883	56.6522
Cha3	207731	-77.6802	-0.176924	0.660256	0.713043	0.957688	0.776996	0.718242	0	0.292961	0.351704	0.207244	0	0	0.390105	0.485	0	0.193599	3209.82	0.0237349	1081.77
Cha4	207731	-77.5841	-0.0995361	0.676471	0.834783	0.949809	0.820354	0.748021	0	0	0.133493	0.0995769	0.0306654	0	0.352361	0.239437	0	0.19905	4977.48	0.230421	1081.77
Holl1	207858	-77.7442	-0.707153	0.677778	0.365217	0.959035	0.667344	0.672153	0.0527273	0	0.404023	0	0	0	0.4	0	0	0.209425	3789.38	0.237665	56.6522
Gua107	207903	-77.8077	-0.685111	0.702381	NA	0.92639	0.814385	0.776644	0.0465123	0	0.288712	0	0.0388082	0.348751	0.3976	0.478787	0	0.217162	3312.11	0.352957	53.4837
Cha1	207785	-77.7919	-0.315762	0.566667	0.426087	0.447053	0.479935	0.522952	0	0	0.338651	0.171979	0.244639	0	0.4	0.485	0	0.224196	2686.53	0.0766953	56.5738
Gua106	207858	-77.799	-0.675339	0.632184	NA	0.946033	0.789108	0.736442	0	0	0.20775	0	0.0164875	0	0.3976	0.485	0	0.256374	3340.46	0.223647	56.6522
Oy104	207785	-77.8228	-0.329064	0.666667	0.330435	0.826147	0.60775	0.636802	0.0349501	0	0.112315	0.0404211	0.0894016	0	0.4	0.325756	0	0.257781	2373.97	0.128292	56.5738
Gua105	207858	-77.7931	-0.666757	0.683333	NA	0.928377	0.805855	0.764621	0	0	0.127326	0	0.0219298	0	0.4	0.5	0	0.260067	3441.78	0.239989	56.6522
Oy109	207785	-77.8471	-0.303449	0.646667	NA	0.78426	0.715463	0.692152	0	0	0	0	0	0	0.4	0.3	0	0.261474	2346.75	0.192656	56.5738
Oy6	207785	-77.8393	-0.313219	1	0.826087	0.739421	0.855169	0.92697	0	0	0	0	0	0	0.4	0.3	0	0.262529	2263.3	0.269976	56.5738
Gua104	207858	-77.7877	-0.656585	0.590278	NA	0.964404	0.777341	0.714657	0	0	0.0451613	0	0.0409219	0	0.4	0.466459	0	0.271496	3500.57	0.146413	56.6522
Gua103	207858	-77.7922	-0.651296	0.577778	NA	0.883722	0.73075	0.679433	0.0156739	0	0.0456911	0	0.0320431	0	0.341902	0.455	0	0.278178	3349.74	0.175517	56.6522
Pap10	207832	-77.8907	-0.45034	0.579365	0.669565	0.95141	0.733447	0.656074	0	0	0.314523	0.191334	0.126948	0	0.4	0.393934	0	0.29207	2282.51	0.300051	205.818
Oy105	207785	-77.8594	-0.255691	0.738095	0.782609	0.805926	0.775543	0.75638	0	0	0	0	0	0	0.4	0	0	0.292949	1985.56	0.207177	56.5738
Oy108	207785	-77.8629	-0.251651	0.411111	NA	0.732816	0.571963	0.518121	0	0	0	0	0	0	0.365387	0	0	0.293301	1957.02	0.0614363	56.5738
Gua102	207858	-77.7973	-0.651411	0.621212	NA	0.834206	0.727709	0.691851	0.0390192	0	0.0734378	0	0.0236314	0	0.306523	0.455	0	0.304554	3529.14	0.205343	56.6522
Oy5	207785	-77.8715	-0.251107	0.685897	0.869565	0.856705	0.804056	0.744577	0	0	0	0	0	0	0.29829	0	0	0.307368	1843.74	0.273755	56.5738
Oy106	207785	-77.8568	-0.26349	0.716667	NA	0.809445	0.763056	0.747169	0	0	0	0	0	0	0.4	0	0	0.315105	2064.41	0.54215	56.5738
Pap101	207832	-77.909	-0.465441	0.347222	NA	0.976119	0.66167	0.556688	0	0	0.253807	0.269676	0.120345	0	0.391347	0.466459	0	0.318094	2226.77	0.343926	205.818
Oy107	207785	-77.8888	-0.246314	0.743055	NA	0.864493	0.803774	0.783097	0	0	0	0	0	0	0.138852	0	0	0.322842	1657.8	0.199147	56.5738
Pap 7	207832	-77.9411	-0.452046	0.64881	0.652174	0.848094	0.716359	0.682202	0	0	0	0.0961541	0.0675312	0	0.4	0.403953	0	0.328117	1916.54	0.516839	205.818
Gua101	207903	-77.8418	-0.633522	0.666667	NA	0.811912	0.739289	0.714692	0	0	0	0	0	0	0.276127	0	0	0.329348	2888.96	0.45437	53.4837
Pap127	207832	-77.9273	-0.464602	0.628205	NA	0.934075	0.78114	0.729805	0	0	0.105837	0.157896	0.0914863	0	0.4	0.412536	0	0.332689	2119.26	0.304551	205.818
Pap 6	207832	-77.9587	-0.436083	0.747126	0.973913	0.94413	0.88839	0.817324	0	0.104545	0	0.247322	0.033541	0	0.4	0.5	0	0.359592	1733.57	0.523035	205.818
Pap102	207832	-77.9551	-0.444432	0.452381	NA	0.993508	0.722945	0.632521	0	0.00794212	0	0.220366	0.0434363	0	0.4	0.5	0	0.36135	1823.14	0.558075	205.818
Oy2	207785	-77.9077	-0.245687	0.679487	0.886957	0.895424	0.820623	0.749661	0	0	0	0	0	0	0	0	0	0.375066	1523.7	0.609712	56.5738
Oy115	207785	-77.9515	-0.261579	0.592593	NA	0.887448	0.740021	0.690542	0	0	0	0	0	0	0.242092	0	0	0.378759	1211.64	0.0833947	56.5738
Pap11	207802	-77.9879	-0.426485	0.583333	0.156522	0.636484	0.45878	0.520694	0	0	0	0.285856	0.00484042	0	0.4	0.5	0	0.382275	1515.1	0.409425	44.5849
Oy119	207785	-77.9379	-0.251643	0.6875	NA	0.935641	0.81157	0.769818	0	0	0	0	0	0	0.132521	0	0	0.382451	1271.49	0.221902	56.5738
Oy120	207785	-77.9391	-0.253405	0.690476	NA	0.958594	0.824535	0.779452	0	0	0	0	0	0	0.145498	0	0	0.382451	1250.48	0.221902	56.5738
Pap126	207802	-77.9702	-0.429482	0.55	0.391304	0.740098	0.560468	0.554905	0	0.184148	0	0.31699	0.0128699	0	0.4	0.485	0	0.382627	1635.63	0.454403	44.5849
Oy1	207785	-77.9466	-0.257225	0.564103	0.773913	0.912687	0.750234	0.656848	0	0	0	0	0	0	0.208571	0	0	0.384034	1238.38	0.332586	56.5738
Oy118	207785	-77.9051	-0.245263	0.8125	NA	0.992463	0.902481	0.872012	0	0	0	0	0	0	0.00342586	0	0	0.392298	1523.7	0.673956	56.5738
Pap123	207802	-78.0278	-0.411836	0.596491	NA	0.925937	0.761214	0.705971	0	0.256889	0	0.0621335	0.0344691	0	0.4	0.41875	0	0.39476	1437.64	0.176506	44.5849
Pap125	207802	-77.9967	-0.427231	0.650794	NA	0.798041	0.724418	0.699496	0	0	0	0.250415	0.0170699	0	0.4	0.5	0	0.39687	1464.85	0.480132	44.5849
Pap103	207832	-77.9561	-0.43659	0.623188	NA	0.980033	0.801611	0.741786	0	0.0473334	0	0.227218	0.0376499	0	0.4	0.35	0	0.400914	1736.16	0.509539	205.818
Pap124	207802	-78.0158	-0.417198	0.561403	0.434783	0.806483	0.60089	0.580814	0	0.160683	0	0.0786693	0.0249466	0	0.394633	0.3	0	0.403552	1417.57	0.329523	44.5849
Oy3	207785	-77.9348	-0.249656	0.660256	0.852174	0.97933	0.830587	0.745042	0	0	0	0	0	0	0.104371	0	0	0.411816	1254.99	0.502319	56.5738
Pap122	207802	-78.0385	-0.407684	0.615385	NA	0.900598	0.757991	0.710106	0	0.00121936	0	0.0831419	0.0182727	0	0.4	0.282	0	0.41252	1427.48	0.421442	44.5849
Oy117	207785	-77.9645	-0.256706	0.46875	1	0.928409	0.799053	0.633653	0	0	0	0	0	0	0.364	0	0	0.414278	1226.12	0.420246	56.5738
Pap 2	207802	-78.0451	-0.404389	0.575758	0.747826	0.741418	0.688334	0.631712	0	0	0	0.114309	0.00723211	0	0.4	0.3	0	0.418674	1410.35	0.275302	44.5849
Oy122	207785	-77.9751	-0.249006	0.575	NA	0.923737	0.749369	0.690924	0	0	0	0	0	0	0.372847	0	0	0.420433	1262.77	0.270503	56.5738
Oy4	207785	-77.9851	-0.243998	0.613333	0.573913	0.871681	0.686309	0.64946	0	0	0	0	0	0	0.4	0	0	0.427466	1229.49	0.215069	56.5738
Pap121	207802	-78.0481	-0.399014	0.6875	NA	0.93528	0.81139	0.769697	0	0	0	0.217522	0	0	0.4	0.3	0	0.440127	1406.1	0.431376	44.5849
Pap119	207802	-78.0686	-0.381863	0.677083	NA	0.666667	0.671875	0.673204	0	0	0	0.107775	0	0	0.4	0.3	0	0.444874	1364.55	0.471267	44.5849
Pap 9	207802	-78.0747	-0.376389	0.615942	0.956522	0.904434	0.825633	0.720439	0	0	0	0.0765471	0	0	0.4	0.3	0	0.445929	1418.18	0.180734	44.5849
Pap120	207802	-78.0602	-0.389233	0.607143	0.808696	0.949001	0.78828	0.697365	0	0	0	0.142592	0	0	0.4	0.291	0	0.446984	1387.83	0.283478	44.5849
Oy101	207785	-77.9882	-0.243094	0.649123	NA	0.993926	0.821525	0.763691	0	0	0	0	0	0	0.394633	0	0	0.453842	1214.83	0.302995	56.5738
Pap117	207802	-78.0931	-0.367731	0.583333	0.713043	0.980265	0.75888	0.670774	0	0	0	0.0902102	0	0.348751	0.4	0.291	0	0.4607	1348.81	0.0702487	44.5849
Oy10	207785	-78.0059	-0.229504	0.673913	0.756522	0.854846	0.76176	0.717441	0	0	0	0	0	0	0.4	0	0	0.464392	1212.98	0.264789	56.5738
Oy123	207785	-77.9835	-0.247296	0.75	NA	0.958389	0.854194	0.819027	0	0	0	0	0	0	0.4	0	0	0.464568	1247.92	0.598964	56.5738
Oy124	207785	-77.9974	-0.235909	0.753623	0.721739	0.981458	0.81894	0.785836	0	0	0	0	0	0	0.4	0	0	0.465799	1205.42	0.499652	56.5738
Oy126	207785	-78.0249	-0.225749	0.55303	0.53913	0.967159	0.68644	0.619417	0	0	0	0	0	0	0.4	0	0	0.473009	1189.95	0.0699363	56.5738
Oy102	207785	-78.015	-0.230066	0.626437	NA	0.977084	0.80176	0.742967	0	0	0	0	0	0	0.3976	0	0	0.47336	1214.24	0.231874	56.5738
Oy121	207785	-77.9797	-0.252673	0.696079	0.478261	0.980784	0.718374	0.706811	0	0	0	0	0	0	0.358919	0	0	0.476701	1220.57	0.725873	56.5738
Pap116	207802	-78.1075	-0.369434	0.618055	0.0347826	0.75583	0.469556	0.54342	0	0	0.0245956	0	0	0.696273	0.4	0.282	0	0.479339	1385.46	0.208317	44.5849
Oy125	207785	-78.0211	-0.227303	0.640351	NA	0.947544	0.793948	0.742385	0	0	0	0	0	0	0.4	0	0	0.480921	1189.95	0.336519	56.5738
Pap 5	207802	-78.1217	-0.375755	0.622807	0.626087	0.866571	0.705155	0.663616	0.0325429	0	0.14925	0.0196669	0.0107019	0	0.4	0.3	0	0.482856	1409.57	0.213487	44.5849
Pap118	207802	-78.0807	-0.37078	0.660919	NA	0.985814	0.823367	0.768843	0	0	0	0.0433051	0	0	0.3976	0.3	0	0.485142	1367.95	0.569443	44.5849
Oy103	207785	-78.0408	-0.222636	0.601449	NA	0.97611	0.78878	0.726	0	0	0	0	0	0	0.4	0	0	0.499736	1253.72	0.18944	56.5738
Oy12	207785	-78.0444	-0.218914	0.660256	0.582609	0.835561	0.692809	0.67614	0	0	0	0	0	0	0.4	0	0	0.502022	1198.3	0.258361	56.5738
Oy127	207785	-78.0314	-0.223844	0.527778	NA	0.95518	0.741479	0.669957	0	0	0	0	0	0	0.394633	0	0	0.507649	1241.94	0.406974	56.5738
Oy128	207785	-78.0552	-0.21794	0.583333	NA	0.964763	0.774048	0.710152	0	0	0	0	0	0	0.4	0	0	0.510638	1188.47	0.124849	56.5738
Oy129	207785	-78.0664	-0.216668	0.435185	NA	0.89393	0.664558	0.58787	0.05	0	0	0	0.00648098	0	0.4	0	0	0.515913	1209.09	0.101797	56.5738
Pap12	207802	-78.1385	-0.386992	0.6	NA	0.67241	0.636205	0.623781	0.00173937	0.0384191	0.297172	0.0553767	0.0245202	0	0.394633	0.0677372	0.207977	0.520309	1428.47	0.33257	44.5849
Oy130	207785	-78.0744	-0.218088	0.416667	NA	0.926647	0.671657	0.586444	0.0308471	9.97982e-05	0	0	0.0162256	0	0.4	0	0	0.524705	1220.08	0.185059	56.5738
Oy114	207785	-78.0896	-0.21052	0.525641	NA	0.891409	0.708525	0.647273	0.0754813	0.295931	0	0	0.032045	0	0.4	0.158	0.876307	0.530684	1171.41	0.104903	56.5738
Pap113	207802	-78.1449	-0.387455	0.583333	NA	0.792663	0.687998	0.652774	0	0.0689892	0.345042	0.0676186	0.0238076	0	0.392411	0.0379161	0.731672	0.543169	1429.77	0.369421	44.5849
Oy113	207785	-78.0954	-0.209563	0.583333	NA	0.789491	0.686412	0.651716	0.0226728	0.0968321	0	0	0.0255911	0	0.4	0.0604436	0.39925	0.544224	1188.27	0.445998	56.5738
Oy9	207785	-78.0857	-0.219238	0.492424	0.713043	0.790875	0.665447	0.578658	0.0483077	0.0216466	0	0	0.0273599	0	0.4	0.068958	0	0.54651	1130.09	0.431624	56.5738
Pap 8	207802	-78.148	-0.387727	0.564103	NA	0.877116	0.720609	0.668123	0	0.0523984	0.351704	0.0730457	0.0215542	0	0.384632	0.039	0.638752	0.548444	1425.24	0.293631	44.5849
Pap104	207802	-78.1516	-0.360729	0.634921	NA	0.860287	0.747604	0.709677	0.0716244	0.000227132	0.229236	0.0723171	0.0143092	0	0.4	0	0.608848	0.554422	1383.29	0.152952	44.5849
Oy11	207785	-78.1127	-0.213126	0.598485	0.817391	0.767269	0.727715	0.662754	0	0	0	0	0.00324709	0	0.4	0	0	0.572006	1134.5	0.162437	56.5738
Pap105	207802	-78.151	-0.346903	0.666667	NA	0.823086	0.744877	0.718417	0.0701388	0	0.124408	0.0389531	0	0	0.358086	0	0	0.576226	1366.55	0.0328361	44.5849
Pap114	207802	-78.1711	-0.376738	0.494048	NA	0.788627	0.641337	0.591964	0.0380527	0	0.282088	0.0826753	0	0	0.4	0.47	0	0.578688	1358.82	0.399274	44.5849
Pap 4	207802	-78.1472	-0.332652	0.611111	NA	0.854097	0.732604	0.691756	0	0.360989	0.00727681	0.00200347	0	0	0.228858	0	0	0.585898	1354.6	0.380595	44.5849
Pap106	207802	-78.1494	-0.333882	0.555555	NA	0.638829	0.597192	0.582986	0	0.21923	0.0201372	0.00599651	0	0	0.242165	0	0	0.591876	1354.6	0.374239	44.5849
Oy132	207785	-78.1251	-0.210454	0.5	NA	0.707788	0.603894	0.568977	0	0	0	0	0	0	0.32784	0	0	0.595745	1148.59	0.24965	56.5738
Oy111	207785	-78.1103	-0.208328	0.309524	NA	0.810096	0.55981	0.476229	0	0	0	0	0.00578978	0	0.384632	0	0	0.596624	1153.3	0.382424	56.5738
Pap107	207802	-78.1506	-0.329093	0.565217	NA	0.886564	0.725891	0.672015	0	0.353475	0	0	0	0	0.202674	0	0	0.603833	1339.32	0.312778	44.5849
Oy8	207785	-78.1286	-0.194886	0.604167	0.713043	0.755141	0.690784	0.647121	0.0870521	0	0	0	0	0	0.263685	0	0	0.610339	1145.6	0.310798	56.5738
Pap129	207802	-78.1154	-0.286931	0.452381	NA	0.910526	0.681454	0.604855	0.0132896	0	0	0	0	0	0	0	0	0.617373	1332.1	0.0876537	44.5849
Pap108	207802	-78.1511	-0.326572	0.62037	NA	0.785946	0.703158	0.675201	0	0.311839	0	0	0	0	0.178991	0	0	0.618252	1323.06	0.387246	44.5849
Pap 3	207802	-78.2041	-0.387737	0.361111	NA	1	0.680556	0.5739	0.035686	0	0.00839745	0	0	0	0.330029	0	0.364311	0.620538	1290.98	0.0325224	44.5849
Oy133	207785	-78.1367	-0.186737	0.416667	NA	0.699985	0.558326	0.510875	0	0	0	0	0	0	0.164935	0	0	0.62089	1075.84	0.307664	56.5738
Oy134	207785	-78.108	-0.205743	0.583333	NA	0.808876	0.696104	0.658179	0	0	0	0	0.00799752	0	0.357269	0	0	0.626517	1157.16	0.339583	56.5738
Pap111	207802	-78.1236	-0.298779	0.694445	NA	0.80822	0.751332	0.731961	0.0822847	0	0	0	0	0	0	0	0	0.645507	1349.31	0.292701	44.5849
Oy110	207785	-78.1101	-0.189353	0.439394	NA	0.78543	0.612412	0.554499	0	0	0	0	0	0	0.372618	0	0	0.646211	1174.09	0.20027	56.5738
Oy7	207785	-78.1499	-0.230916	0.435185	0.878261	0.739363	0.68427	0.559491	0	0	0	0	0	0	0.0553847	0	0	0.649552	1130.77	0.118748	56.5738
Pap109	207802	-78.1358	-0.306354	0.522222	NA	0.563713	0.542967	0.535742	0	0	0	0	0	0	0	0	0	0.657289	1331.43	0.183499	44.5849
Oy131	207785	-78.131	-0.225111	0.537037	NA	0.862223	0.69963	0.645132	0	0	0	0	0	0	0.224209	0	0	0.659047	1195.6	0.250668	56.5738
Pap110	207802	-78.1286	-0.301961	0.354167	NA	0.772002	0.563084	0.49326	0.0227273	0	0	0	0	0	0	0	0	0.661157	1339.39	0.279905	44.5849
Pap 1	207802	-78.1998	-0.346556	0.438597	NA	0.96738	0.702988	0.61463	0	0	0	0	0	0	0.217695	0.251534	0	0.669421	1226.54	0.104973	44.5849
Pap14	207859	-78.239	-0.503419	0.453704	NA	0.944024	0.698864	0.616904	0	0	0.0707739	0	0	0	0	0	0	0.673642	1395.56	0.0615427	43.071
Pap128	207802	-78.1427	-0.288158	0.47619	NA	0.870169	0.67318	0.607257	0	0	0	0	0	0	0	0	0	0.680499	1253.96	0.161479	44.5849
Pap13	207859	-78.1823	-0.50859	0.516667	NA	0.921621	0.719144	0.651369	0	0	0.219164	0	0	0	0	0	0	0.729559	1495	0.124027	43.071
